# Supplementary material for: Clinical Characteristics, Microbiological Spectrum, Biomarkers, and Imaging Insights in Acute Pyelonephritis and Its Complicated Forms—A Systematic Review
Source: Medicina (Kaunas). 2026 Jan 21;62(1):222. doi: 10.3390/medicina62010222 (PMC12844392; doi:10.3390/medicina62010222)
Supplement: Supplementary file 1 [file medicina-62-00222-s001.zip]

Archive with 1 entries (1 files):
- medicina-4088461-supplementary.pdf
